# Supplementary material for: Adaptive genetic variation at three loci in South African vervet monkeys (Chlorocebus pygerythrus) and the role of selection within primates
Source: PeerJ. 2018 Jun 4;6:e4953. doi: 10.7717/peerj.4953 (PMC5991302; doi:10.7717/peerj.4953)
Supplement: Supplemental Information 2 — Locality information, group ID, no of troops per group, sex, sample ID and DNA amplification success for each gene fragment is provided. [file peerj-06-4953-s002.xlsx]

## Sheet: Sheet1
Title: Adaptive genetic variation at three loci in South African vervet monkeys (Chlorocebus pygerythrus) and the role of selection within Primates
Authors: Willem G. Coetzer, Trudy R. Turner, Christopher A. Schmitt and J. Paul Grobler
Supplementary Table S1. Sample list of 81 vervet monkeys sampled from across the vervet monkey distribution range for the current study. Locality information, group ID, no of troops per group, sex, sample ID and DNA amplification success for each gene fragment is provided.
Locality:	GPS:	Group:	No of troops:	Sex	Sample ID	TLR4	TLR7	ACR
Londolozi Nature Reserve, Mpumalanga	24°47'49.2"S 31°29'57.5"E	NE1	2	M	12-800	+	+	+
				M	12-802	+	+	+
				F	12-804	+	+	+
				M	12-807	+	+	+
				F	12-811	+	+	+
				M	L200	+	+	+
				F	L201	+	+	+
				M	L202	+	-	+
				M	L204	-	+	-
				F	L205	+	+	+
Polokwane, Limpopo	23°56'10.3"S 29°28'27.7"E	N1	1	F	VSA PK 150	+	+	+
				M	VSA PK 151	+	+	+
				M	VSA PK 152	+	+	+
				F	VSA PK 153	+	+	+
				M	VSA PK 154	+	+	+
				F	VSA PK 155	+	+	+
				F	VSA PK 161	+	+	+
				F	VSA PK 162	+	+	+
				F	VSA PK 163	+	+	+
				F	VSA PK 164	+	+	+
Shamwari NR, Dump, EC	33°28'41.9"S 26°01'46.8"E	SC1	2	F	K1002	+	+	+
				F	K1004	+	+	+
				M	K1005	+	+	+
				M	K1006	+	+	+
				F	K1007	+	+	+
Shamwari Nature Reserve, Longlee Lodge, Eastern Cape	33°28'01.6"S 26°03'02.6"E			M	K4001	+	+	+
				M	K4002	+	+	-
				M	K4003	+	+	+
				F	K4004	+	+	+
				F	K4005	+	+	+
Sandveld Nature Reserve, Bloemhof, Free State	27°40'54.0"S 25°42'46.4"E	C1	3	F	C2001	+	+	+
				F	C2002	+	+	+
				M	C2003	+	+	-
				F	C3001	+	+	+
				M	C3002	+	+	+
				F	C3003	+	+	+
				F	C3004	+	+	+
				M	C4001	-	+	+
				F	C4002	+	+	+
				F	C4003	+	+	-
Soetdoring NR, Free State	28°48'36.8"S 26°04'48.9"E	C2	2	M	SO450	+	+	+
				F	SO451	+	+	+
				F	SO452	+	+	+
				M	SO453	+	+	+
				M	SO454	+	+	+
				M	SO460	+	+	+
				M	SO461	+	+	+
				M	SO462	+	+	+
				M	SO467	+	+	+
				F	SO468	+	+	+
St. Lucia, KZN (North of Tugela)	28°26'22.2"S 32°17'11.6"E	NC1	2	F	SL500	+	+	+
				F	SL503	+	+	+
				M	SL504	+	+	+
				F	SL506	-	+	+
				F	SL508	+	+	+
				F	SL510	-	+	+
				F	SL513	+	+	+
				F	SL514	+	+	+
				M	SL515	+	+	+
				F	SL518	+	+	+
Thorny Park Estate, KZN (South of Tugela)	29°11'09.1''S 31°26'30.1''E	NC2	1	F	E3001	+	+	+
				F	E3002	+	+	+
				F	E3003	+	+	+
				F	E4001	+	+	+
				M	E5001	+	+	+
Blythedale Beach, KZN (South of Tugela)	29°22'27.3''S 31°20'52.9''E	NC3	1	F	F1010	+	+	+
				F	F1011	+	+	+
				M	F1013	-	+	+
				F	F1014	+	+	+
				F	F1015	-	+	+
Upington, Northern Cape	28°39'11.0"S 21°05'00.3"E	NW1	2	F	VSA U300	+	+	+
				F	VSA U301	+	+	+
				M	VSA U306	+	+	+
				F	VSA U307	+	+	+
				F	VSA U310	+	+	+
				F	VSA U312	+	+	-
				F	VSA U314	+	+	+
				M	VSA U315	+	+	-
				M	VSA U318	+	+	+
				F	VSA U319	-	+	+
