# Supplementary material for: Adaptive genetic variation at three loci in South African vervet monkeys (Chlorocebus pygerythrus) and the role of selection within primates
Source: PeerJ. 2018 Jun 4;6:e4953. doi: 10.7717/peerj.4953 (PMC5991302; doi:10.7717/peerj.4953)
Supplement: Supplemental Information 3 [file peerj-06-4953-s003.xlsx]

## Sheet: Sup Table S1
				Title: Adaptive genetic variation at three loci in South African vervet monkeys (Chlorocebus pygerythrus) and the role of selection within Primates
				Authors: Willem G. Coetzer, Trudy R. Turner, Christopher A. Schmitt and J. Paul Grobler
				Supplementary Table S2. Sample list of all outgroup taxa used during analyses, with the associated GenBank accession numbers.
Supplementary Tabel S1. List of 23 primate taxa used in the current study.
Order	Suborder	Infraorder	Parvorder	Superfamily	Family:	Subfamily	Tribe	Species:	Region:	Common name:	ACR	TLR4	TLR7
Primates	Haplorhini	Simiiformes	Platyrrhini		Aotidae	Aotinae		Aotus nancymaae	South America	Ma's night monkey	NW_018509155	NW_012184369	NW_012164091
Primates	Haplorhini	Simiiformes	Platyrrhini		Callitrichidae	Callitrichinae		Callithrix jacchus	South America	White-tufted-ear marmoset			NC_013918
Primates	Haplorhini	Simiiformes	Platyrrhini		Cebidae	Saimirinae		Saimiri boliviensis	South America	Bolivian squirrel monkey	NW_003943656	NW_003943617	NW_003943604
Primates	Haplorhini	Simiiformes	Platyrrhini		Cebidae	Cebinae		Cebus capucinus imitator	South America	White-headed capuchin	NW_016107644
Primates	Haplorhini	Simiiformes	Catarrhini	Cercopithecoidea	Cercopithecidae	Cercopithecinae	Cercopithecini	Chlorocebus sabaeus	Africa	Green monkey	NC_023660	NC_023653	NC_023671
Primates	Haplorhini	Simiiformes	Catarrhini	Cercopithecoidea	Cercopithecidae	Cercopithecinae	Papionini	Cercocebus atys	Africa	Sooty mangabey		NW_011999367	NW_012003945
Primates	Haplorhini	Simiiformes	Catarrhini	Cercopithecoidea	Cercopithecidae	Cercopithecinae	Papionini	Mandrillus leucophaeus	Africa	Drill		NW_012101331	NW_012104943
Primates	Haplorhini	Simiiformes	Catarrhini	Cercopithecoidea	Cercopithecidae	Cercopithecinae	Papionini	Papio anubis	Africa	Olive baboon		NC_018166	NC_018172
Primates	Haplorhini	Simiiformes	Catarrhini	Cercopithecoidea	Cercopithecidae	Cercopithecinae	Papionini	Macaca fascicularis	Asia	Crab-eating macaque		NC_022286	NC_022292
Primates	Haplorhini	Simiiformes	Catarrhini	Cercopithecoidea	Cercopithecidae	Cercopithecinae	Papionini	Macaca mulatta	Asia	Rhesus monkey		NC_027907	NC_027913
Primates	Haplorhini	Simiiformes	Catarrhini	Cercopithecoidea	Cercopithecidae	Cercopithecinae	Papionini	Macaca nemestrina	Asia	Pig-tailed macaque		NW_012010956	NW_012017243
Primates	Haplorhini	Simiiformes	Catarrhini	Cercopithecoidea	Cercopithecidae	Colobinae	Colobini	Colobus angolensis palliatus	Africa	Tanzanian black-and-white colobus		NW_012116278	NW_012116378
Primates	Haplorhini	Simiiformes	Catarrhini	Cercopithecoidea	Cercopithecidae	Colobinae	Presbytini	Rhinopithecus roxellana	Asia	Golden snub-nosed monkey		NW_010830569	NW_010826327
Primates	Haplorhini	Simiiformes	Catarrhini	Hominoidea	Hominidae	Homininae		Gorilla gorilla	Africa	Western gorilla		NC_018433	NC_018447
Primates	Haplorhini	Simiiformes	Catarrhini	Hominoidea	Hominidae	Homininae		Pan paniscus	Africa	Bonobo	NC_027890	NC_027877	NC_027891
Primates	Haplorhini	Simiiformes	Catarrhini	Hominoidea	Hominidae	Homininae		Pan troglodytes	Africa	Chimpanzee	NC_006489	NC_006476.4	NC_006491.4
Primates	Haplorhini	Simiiformes	Catarrhini	Hominoidea	Hominidae	Homininae		Homo sapiens	N/A	Human	NC_000022	NC_0000092	NC_0000231
Primates	Haplorhini	Simiiformes	Catarrhini	Hominoidea	Hominidae	Ponginae		Pongo abeli	Asia	Sumatran orangutan		NC_012600
Primates	Haplorhini	Simiiformes	Catarrhini	Hominoidea	Hylobatidae			Nomascus leucogenys	Asia	Northern white-cheeked gibbon	NC_019822	NC_019823	NC_019841
Primates	Haplorhini	Tarsiiformes			Tarsiidae			Tarsius syrichta	South America	Philippine tarsier		NW_007232368	NW_007259271
Primates	Strepsirrhini				Cheirogaleidae			Microcebus murinus	Madagascar	Gray mouse lemur	NC_033666	NW_012196208	NW_012197908
Primates	Strepsirrhini				Indriidae			Propithecus coquereli	Madagascar	Coquerel's sifaka	NW_012148552	NW_012155173	NW_012151374
Primates	Strepsirrhini				Galagidae			Otolemur garnettii	Africa	Small-eared galago	NW_003852402	NW_003852409	NW_003852460
