# Supplementary material for: Adaptive genetic variation at three loci in South African vervet monkeys (Chlorocebus pygerythrus) and the role of selection within primates
Source: PeerJ. 2018 Jun 4;6:e4953. doi: 10.7717/peerj.4953 (PMC5991302; doi:10.7717/peerj.4953)
Supplement: Supplemental Information 5 — Significance values (p-value/Posterior probability) are in bold. Candidate sites identified are highlighted in grey. [file peerj-06-4953-s005.xlsx]

## Sheet: Sheet1
Title: Adaptive genetic variation at three loci in South African vervet monkeys (Chlorocebus pygerythrus) and the role of selection within Primates
Authors: Willem G. Coetzer, Trudy R. Turner, Christopher A. Schmitt and J. Paul Grobler
Supplementary Table S4. Site-by-site results for selection obtained from three different selection analyses. Significance values (p-value/Posterior probability) are in bold. Candidate sites identified are highlighted in grey.
Gene:	Number of species/haplotypes:	Codon:*	FUBAR Post. Pr.:	MEME:	PAML M8, Pr (ω > 1):
Chlorocebus pygerythrus:
Negative:
TLR4	3	359	0.901	-	-
TLR7	5	500	0.948	-	-
Primates:
Negative:
ACR	11	223	0.926	-	-
		224	0.934	-	-
		226	0.917	-	-
		228	0.922	-	-
		254	0.911	-	-
		257	0.933	-	-
		269	0.966	-	-
		285	0.929	-	-
		289	0.957	-	-
		291	0.914	-	-
		292	0.942	-	-
		293	0.913	-	-
		298	0.996	-	-
		331	0.905	-	-
		340	0.913	-	-
		346	0.917	-	-
		347	0.941	-	-
		364	0.929	-	-
		408	0.939	-	-
		413	0.965	-	-
		419	0.946	-	-
TLR4	23	218	0.901	-	-
		254	0.909	-	-
		273	0.925	-	-
		279	0.975	-	-
		395	0.978	-	-
TLR7	23	105	0.99	-	-
		112	0.966	-	-
		136	0.91	-	-
		143	0.958	-	-
		147	0.979	-	-
		148	0.984	-	-
		153	0.958	-	-
		159	0.977	-	-
		160	0.931	-	-
		183	0.907	-	-
		196	0.91	-	-
		198	0.904	-	-
		215	0.965	-	-
		220	0.954	-	-
		222	0.951	-	-
		224	0.951	-	-
		225	0.951	-	-
		230	0.923	-	-
		232	0.925	-	-
		251	0.904	-	-
		258	0.908	-	-
		260	0.9	-	-
		262	0.961	-	-
		267	0.959	-	-
		270	0.908	-	-
		272	0.993	-	-
		288	0.991	-	-
		330	0.961	-	-
		331	0.903	-	-
		334	0.912	-	-
		342	0.933	-	-
		344	0.979	-	-
		346	0.902	-	-
		363	0.938	-	-
		375	0.947	-	-
		379	0.906	-	-
		380	0.951	-	-
		382	0.971	-	-
		384	0.951	-	-
		385	0.921	-	-
		392	0.909	-	-
		394	0.935	-	-
		408	0.965	-	-
		411	0.943	-	-
		418	0.9	-	-
		426	0.964	-	-
		441	0.911	-	-
		443	0.947	-	-
		446	0.961	-	-
		468	0.968	-	-
		469	0.902	-	-
		474	0.916	-	-
		500	0.908	-	-
		506	0.902	-	-
Positive:
ACR	11	230	0.897	0.09	-
		296	0.493	0.09	-
		302	0.783	0.039	-
		317	0.882	0.098	-
		322	0.868	0.025	-
		337	0.842	0.079	-
		351	-	-	0.931
		375	0.872	0.082	-
		381	0.881	0.089	-
		403	0.947	0.15	0.986
TLR4	23	216	0.849	0.062	-
		245	0.651	0.006	-
		267	0.66	0.005	-
		284	0.5	0.06	-
		292	0.838	0.085	-
		295	0.985	0.018	0.99
		298	0.894	0.18	0.9
		319	0.974	0.045	0.985
		321	0.701	0.551	0.947
		322	-	-	0.936
		334	0.658	0.052	-
		351	0.795	0.065	0.981
		360	0.676	0.008	-
		394	0.747	0.016	0.92
		397	0.802	0.052	-
TLR7	23	113	0.787	0.03	-
		219	0.568	0.097	-
		233	0.457	0.063	-
		239	0.919	0.259	-
		271	0.491	0.015	-
		283	0.99	0.044	0.967
		284	0.971	0.046	-
		304	0.962	0.058	-
		376	0.518	0.04	-
		421	0.851	0.64	0.963
		455	0.91	0.085	-
		483	0.507	0.345	-
		484	0.258	0.069	-
		494	0.918	0.204	0.941
* Codon positions are relative to the human protein sequences.
